# Supplementary material for: Impact of variability in cell cycle periodicity on cell population dynamics
Source: PLoS Comput Biol. 2023 Jun 20;19(6):e1011080. doi: 10.1371/journal.pcbi.1011080 (PMC10313040; doi:10.1371/journal.pcbi.1011080)
Supplement: S1 Data — (XLSX) [file pcbi.1011080.s014.xlsx]

## Sheet: Sheet1
LPS 0ug/mL											LPS 1ug/mL
Video	Cell	Frame/Start	X Start	Y Start	Frame/End	X End	Y End	Total Frames	Total Cell Cycle Length		Video	Cell	Frame/Start	X Start	Y Start	Frame/End	X End	Y End	Total Frames	Total Cell Cycle Length
S1	1	1	212	53	82	200	79	81	27		S4	120	4	870	712	115	1023	745	111	37
S1	2	2	763	103	86	690	67	84	28		S4	121	4	849	734	105	768	724	101	33.6667
S1	3	2	782	102	80	648	67	78	26		S4	138	5	1158	257	101	1176	269	96	32
S2	108	2	829	52	83	844	55	81	27		S4	111	7	1163	270	101	1181	269	94	31.3333
S2	109	2	821	71	57	810	52	55	18.3333		S4	134	7	1193	660	111	1192	663	104	34.6667
S1	8	4	703	526	70	711	469	66	22		S4	135	7	1228	669	117	1106	613	110	36.6667
S1	9	4	707	550	78	757	532	74	24.6667		S4	112	8	1201	309	76	1254	304	68	22.6667
S2	110	5	944	83	60	944	32	55	18.3333		S4	113	8	1222	344	81	1234	397	73	24.3333
S2	111	5	934	114	59	970	136	54	18		S4	128	9	315	627	95	288	619	86	28.6667
S1	15	10	1023	882	65	1066	948	55	18.3333		S4	129	9	357	643	77	357	694	68	22.6667
S1	16	10	1041	898	63	1034	880	53	17.6667		S3	75	11	227	767	64	98	733	53	17.6667
S1	36	11	828	447	81	800	446	70	23.3333		S3	76	11	225	796	81	187	878	70	23.3333
S1	37	11	842	420	74	802	395	63	21		S4	141	13	448	264	106	450	183	93	31
S1	4	12	75	818	68	66	841	56	18.6667		S4	142	13	456	297	110	447	245	97	32.3333
S1	5	12	69	869	72	28	832	60	20		S3	51	14	146	103	71	134	140	57	19
S1	10	12	670	378	90	709	378	78	26		S3	52	14	163	94	76	172	86	62	20.6667
S1	11	12	713	388	69	765	390	57	19		S3	63	14	530	454	87	530	506	73	24.3333
S2	147	16	1188	978	86	1188	1005	70	23.3333		S3	64	14	553	455	78	569	545	64	21.3333
S2	132	18	1003	796	99	1011	797	81	27		S3	73	14	527	458	87	529	503	73	24.3333
S1	19	22	364	574	83	355	547	61	20.3333		S3	74	14	552	456	78	572	544	64	21.3333
S1	20	22	392	602	83	396	605	61	20.3333		S3	79	15	272	835	70	193	997	55	18.3333
S2	101	25	139	195	96	157	250	71	23.6667		S3	80	15	284	812	83	259	838	68	22.6667
S2	102	25	121	211	101	130	240	76	25.3333		S3	59	16	584	162	96	524	170	80	26.6667
S1	12	26	715	380	137	733	420	111	37		S3	60	16	611	160	89	592	225	73	24.3333
S2	114	29	995	225	103	977	192	74	24.6667		S4	105	17	331	314	73	394	295	56	18.6667
S1	13	30	626	252	109	548	266	79	26.3333		S4	106	17	354	298	72	398	247	55	18.3333
S1	14	30	643	270	106	613	335	76	25.3333		S4	107	17	454	412	98	504	332	81	27
S1	17	30	555	882	78	591	863	48	16		S4	108	17	450	432	106	484	465	89	29.6667
S1	18	30	575	847	82	608	812	52	17.3333		S4	124	17	451	435	106	484	464	89	29.6667
S1	49	30	625	250	109	551	225	79	26.3333		S4	125	17	455	410	98	506	330	81	27
S1	50	30	643	268	106	612	334	76	25.3333		S3	86	21	804	491	94	788	459	73	24.3333
S2	143	30	192	869	83	118	845	53	17.6667		S3	87	21	825	489	90	798	520	69	23
S2	144	30	216	885	78	246	947	48	16		S3	67	25	914	359	83	999	350	58	19.3333
S1	6	31	82	799	102	67	825	71	23.6667		S3	68	25	925	372	81	1028	436	56	18.6667
S1	7	31	112	789	95	85	794	64	21.3333		S3	69	25	915	315	91	991	320	66	22
S1	45	31	628	57	96	634	11	65	21.6667		S3	70	25	947	314	88	966	288	63	21
S1	46	31	633	84	92	671	44	61	20.3333		S3	55	28	452	172	86	456	161	58	19.3333
S1	30	32	76	805	102	65	824	70	23.3333		S3	56	28	476	185	82	484	183	54	18
S1	31	32	107	791	95	88	797	63	21		S3	57	28	441	7	86	384	79	58	19.3333
S1	23	33	244	858	93	243	877	60	20		S3	58	28	487	46	73	503	74	45	15
S1	24	33	244	895	78	252	901	45	15		S4	136	30	853	208	85	833	167	55	18.3333
S1	34	36	905	603	113	873	596	77	25.6667		S4	137	30	861	228	84	856	259	54	18
S1	35	36	941	578	97	907	602	61	20.3333		S3	53	31	378	316	113	339	305	82	27.3333
S2	118	38	1093	685	117	1062	698	79	26.3333		S3	54	31	372	339	95	369	337	64	21.3333
S2	119	38	1084	698	117	1063	661	79	26.3333		S3	94	37	341	558	100	319	495	63	21
S2	128	38	790	621	100	795	627	62	20.6667		S3	95	37	323	582	93	366	603	56	18.6667
S2	129	38	814	648	98	785	653	60	20		S3	92	38	449	684	93	505	763	55	18.3333
S1	25	39	255	916	107	208	953	68	22.6667		S3	93	38	435	717	98	363	622	60	20
S1	26	39	261	941	111	212	968	72	24		S3	77	39	422	706	98	364	621	59	19.6667
S2	115	40	912	597	92	889	630	52	17.3333		S3	78	39	436	687	93	506	767	54	18
S2	116	40	928	624	95	955	658	55	18.3333		S4	116	41	762	820	137	805	757	96	32
S2	117	41	1083	544	101	1151	559	60	20		S4	117	41	774	841	108	756	864	67	22.3333
S2	120	41	986	494	98	973	443	57	19		S3	65	44	443	521	110	427	523	66	22
S2	121	41	1013	488	94	1085	539	53	17.6667		S3	66	44	466	496	113	482	501	69	23
S2	130	41	824	679	99	789	672	58	19.3333		S4	145	44	766	232	100	781	243	56	18.6667
S2	131	41	852	680	95	850	675	54	18		S4	146	44	789	254	105	778	298	61	20.3333
S2	133	41	785	516	96	753	482	55	18.3333		S4	114	45	521	493	117	524	514	72	24
S2	134	41	812	561	100	822	480	59	19.6667		S4	115	45	495	519	105	518	523	60	20
S1	28	43	1115	659	108	1136	652	65	21.6667		S3	71	46	869	202	103	893	204	57	19
S1	29	43	1129	689	106	1213	667	63	21		S3	72	46	905	211	111	925	203	65	21.6667
S1	27	44	332	242	103	361	218	59	19.6667		S4	139	46	612	167	102	614	154	56	18.6667
S1	40	45	1280	560	103	1282	545	58	19.3333		S4	140	46	632	184	92	609	192	46	15.3333
S1	41	45	1307	551	109	1329	534	64	21.3333		S4	148	51	734	473	115	726	479	64	21.3333
S1	47	45	1282	559	103	1280	546	58	19.3333		S4	149	51	762	462	116	756	449	65	21.6667
S1	48	45	1305	550	109	1325	109	64	21.3333		S4	122	52	755	623	117	724	635	65	21.6667
S2	145	50	130	694	107	150	714	57	19		S4	123	52	776	603	129	805	602	77	25.6667
S2	146	50	156	709	119	156	733	69	23		S4	130	52	851	68	122	821	108	70	23.3333
S2	104	51	424	465	103	422	495	52	17.3333		S4	131	52	866	46	113	846	51	61	20.3333
S2	105	52	543	407	107	515	389	55	18.3333		S4	150	55	103	931	126	104	878	71	23.6667
S2	106	52	468	416	114	585	414	62	20.6667		S4	151	55	89	955	125	98	915	70	23.3333
S2	124	53	985	435	128	1010	377	75	25		S3	61	57	523	375	124	525	281	67	22.3333
S2	125	53	1014	448	111	994	403	58	19.3333		S3	62	57	546	345	138	527	241	81	27
S2	137	53	710	854	118	741	818	65	21.6667		S4	147	57	554	235	115	460	294	58	19.3333
S2	138	53	726	880	118	707	893	65	21.6667		S3	90	59	288	563	141	264	563	82	27.3333
S1	21	54	135	158	117	154	189	63	21		S3	91	59	334	589	134	338	581	75	25
S1	22	54	159	138	111	195	167	57	19		S4	109	60	300	474	132	308	414	72	24
S2	107	56	532	313	109	568	270	53	17.6667		S4	110	60	315	501	146	310	446	86	28.6667
S2	112	58	475	316	118	451	307	60	20		S4	118	61	673	889	128	636	896	67	22.3333
S2	113	58	469	343	119	461	341	61	20.3333		S4	119	61	641	911	130	635	901	69	23
S1	42	59	129	447	127	176	476	68	22.6667		S4	101	62	206	218	139	241	338	77	25.6667
S1	43	59	101	508	119	95	563	60	20		S4	102	62	192	253	117	212	157	55	18.3333
S2	103	60	93	234	134	128	237	74	24.6667		S4	143	62	769	56	116	753	32	54	18
S2	135	60	885	459	107	820	438	47	15.6667		S4	144	62	792	32	128	807	65	66	22
S2	136	60	901	478	124	877	646	64	21.3333		S4	103	64	144	188	132	160	229	68	22.6667
S2	141	61	828	830	136	850	770	75	25		S4	104	64	170	198	132	180	212	68	22.6667
S2	142	61	811	854	126	779	848	65	21.6667		S4	132	67	369	411	151	369	405	84	28
S2	139	62	693	849	131	717	849	69	23		S4	133	67	390	423	151	416	429	84	28
S2	140	62	720	847	139	721	809	77	25.6667		S3	81	77	507	892	166	502	893	89	29.6667
S2	122	68	1197	575	132	1179	586	64	21.3333		S3	82	77	547	898	154	535	886	77	25.6667
S2	123	68	1190	605	139	1166	606	71	23.6667		S3	83	91	461	891	171	431	879	80	26.6667
S1	38	70	757	390	134	743	394	64	21.3333		S3	84	91	487	914	168	465	882	77	25.6667
S1	39	70	785	384	146	785	399	76	25.3333		S3	98	93	136	542	171	133	428	78	26
S1	32	71	688	470	135	659	466	64	21.3333		S3	99	93	118	570	185	141	435	92	30.6667
S1	33	71	719	474	140	699	457	69	23		S3	85	94	501	750	164	471	852	70	23.3333
S1	44	71	245	520	145	230	477	74	24.6667		S4	126	95	601	363	190	612	369	95	31.6667
S2	150	72	885	783	147	909	751	75	25		S4	127	95	611	398	170	586	428	75	25
S2	126	76	984	807	152	998	698	76	25.3333		S3	96	101	308	478	159	336	385	58	19.3333
S2	127	76	979	834	138	952	811	62	20.6667		S3	97	101	325	506	173	280	427	72	24
S2	148	76	979	833	138	951	812	62	20.6667		S3	88	111	451	503	196	447	466	85	28.3333
S2	149	76	983	805	152	999	699	76	25.3333		S3	89	111	418	525	197	421	516	86	28.6667
											S3	100	114	484	474	201	437	378	87	29
